# Supplementary material for: A nasal omicron vaccine booster elicits potent neutralizing antibody response against emerging SARS-CoV-2 variants
Source: Emerg Microbes Infect. 2022 Mar 30;11(1):964–7. doi: 10.1080/22221751.2022.2053365 (PMC8973333; doi:10.1080/22221751.2022.2053365)
Supplement: Supplemental Material [file TEMI_A_2053365_SM6954.zip]

Archive with 4 entries (4 files):
- Suppl files/Supplementary Figure 2.docx
- Suppl files/Supplementary information_Methods and materials.docx
- Suppl files/Supplementary Table 1.xlsx
- Suppl files/Suppplementary Figure 1.docx
