# Supplementary material for: A nasal omicron vaccine booster elicits potent neutralizing antibody response against emerging SARS-CoV-2 variants
Source: Emerg Microbes Infect. 2022 Mar 30;11(1):964–7. doi: 10.1080/22221751.2022.2053365 (PMC8973333; doi:10.1080/22221751.2022.2053365)
Supplement: Supplemental Material [file TEMI_A_2053365_SM6954.zip › Suppl files/Supplementary Table 1.xlsx]

## Sheet: sheet1
Supplementary Table 1
	VOC	Pango lineage	host	GenBank	accession ID	Virus name	Reference	Culture method
parental (WH01)	N/A	A	human	MT230904	EPI_ISL_434571	hCoV-19/Hong Kong/HKU-001a/2020	1,3,4	Isolated from clinical isolates, plaque purified in VeroE6 cells
D614G	N/A	B.1.36.27	human	MW856793	EPI_ISL_1472376	hCoV-19/Hong Kong/HKPU-00014/2021	2
Delta	Delta	B.1.617.2	human	OM212471	EPI_ISL_3221329	hCoV-19/Hong Kong/HKU-210804-001/2021	3,4
Omicron	Omicron	B.1.1.529	human	OM212472	EPI_ISL_7138045	hCoV-19/Hong Kong/HKU-691/2021	3,4
We acknowlwdge the originating and submitting laboratories who contributed sequences to GISAID database (supplementary table 1).
References:
1. Chu H, Chan JF, Yuen TT, et al. Comparative tropism, replication kinetics, and cell damage profiling of SARS-CoV-2 and SARS-CoV with implications for clinical manifestations, transmissibility, and laboratory studies of COVID-19: an observational study. Lancet Microbe. 2020 May;1(1):e14-e23.
2. Mok BW-Y, Liu H, Lau S-Y, et al. Low dose inocula of SARS-CoV-2 B.1.1.7 variant initiate more robust infections in the upper respiratory tract of hamsters than earlier D614G variants. bioRxiv. 2021:2021.04.19.440414.
3. Shuai H, Chan JF, Hu B, et al. Attenuated replication and pathogenicity of SARS-CoV-2 B.1.1.529 Omicron. Nature. 2022 Jan 21.
4. Lu L, Mok BW, Chen LL, et al. Neutralization of SARS-CoV-2 Omicron variant by sera from BNT162b2 or Coronavac vaccine recipients. Clin Infect Dis. 2021 Dec 16.
